# Supplementary material for: Application of a new PCR-RFLP panel suggests a restricted population structure for Eimeria tenella in UK and Irish chickens
Source: Vet Parasitol. 2016 Oct 15;229:60–7. doi: 10.1016/j.vetpar.2016.09.018 (PMC5108357; doi:10.1016/j.vetpar.2016.09.018)
Supplement: Supplementary Table S1 — Detailed PCR-RFLP results and accompanying sample data. Collection details for each sample analysed in these studies and the PCR-RFLP profiles derived. [file mmc1.xlsx]

## Sheet: Sheet1
	M3208	M3330	SG580	RJ1409	M42850	M42986	M15391	BT1959	C128593	C1510864	C2F235220	Haplotype	Region	Description	Collected	System	Host	Age (wks, rounded)	Vaccinated
Houghton	C	G	G	A	G	C	C	C	C	A	A		UK	Reference strain
Weybridge	C	G	G	A	G	C	C	C	C	A	A		UK	Reference strain
Wisconsin	T	G	G	A	G	C	C	C	C	A	G		USA	Reference strain
Nigeria-1	C	A	G	A	A	G	C	G	C	G	G		Nigeria	Cultured field isolate
Nippon-2	C	G	A	T	A	G	A	C	G	G	G		Japan	Reference strain
UK_01	T	G	G	A	G	G	A	C	C	G	A	1	UK	Uncultured field sample	2013-04-01	Commercial broiler (indoors)	Ross 308	5	No
UK_02	T	G	G	A	G	G	A	C	C	G	A	1	UK	Uncultured field sample	2013-04-01	Commercial broiler (indoors)	Ross 308	4	No
UK_03	T	G	G	A	G	G	A	C	C	G	A	1	UK	Uncultured field sample	2013-04-01	Commercial broiler (indoors)	Ross 308	4	No
UK_04	T	G	G	A	G	G	A	C	C	G	G	2	UK	Uncultured field sample	2013-04-01	Commercial broiler (indoors)	Ross 308	5	No
UK_05	T	G	G	A	G	G	A	C	C	G	A	1	UK	Uncultured field sample	2013-04-01	Commercial broiler (indoors)	Ross 308	5	No
UK_06	T	G	G	A	G	G	A	C	C	G	G	2	UK	Uncultured field sample	2013-04-01	Commercial broiler (indoors)	Ross 308	5	No
UK_07	T	G	G	A	G	G	A	C	C	G	A	1	UK	Uncultured field sample	2013-04-01	Commercial broiler (indoors)	Ross 308	5	No
UK_08	T	G	G	A	G	G	A	C	C	G	G	2	UK	Uncultured field sample	2013-04-01	Commercial broiler (indoors)	Ross 308	5	No
UK_09	T	G	G	A	G	G	A	C	C	G	A	1	UK	Uncultured field sample	2013-04-01	Commercial broiler (indoors)	Ross 308	5	No
UK_10	T	G	G	A	G	G	A	C	C	G	A	1	UK	Uncultured field sample	2013-04-01	Commercial broiler (indoors)	Ross 308	5	No
UK_11	T	G	G	A	G	G	A	C	C	G	A	1	UK	Uncultured field sample	2013-04-01	Commercial broiler (indoors)	Ross 308	4	No
UK_12	T	G	G	A	G	G	A	C	C	G	G	2	UK	Uncultured field sample	2013-04-01	Commercial broiler (indoors)	Ross 308	5	No
UK_13	T	G	G	A	G	G	A	C	C	G	A	1	UK	Uncultured field sample	2013-04-01	Commercial broiler (indoors)	Ross 308	6	No
UK_14	T	G	G	A	G	G	A	C	C	G	G	2	UK	Uncultured field sample	2013-04-01	Commercial broiler (indoors)	Ross 308	5	No
UK_15	T	G	G	A	G	G	A	C	C	G	A	1	UK	Uncultured field sample	2013-04-01	Commercial broiler (indoors)	Ross 308	5	No
UK_16	T	G	G	A	G	G	A	C	C	G	G	2	UK	Uncultured field sample	2013-04-01	Commercial broiler (indoors)	Ross 308	5	No
UK_17	T	G	G	A	G	G	A	C	C	G	A	1	UK	Uncultured field sample	2013-04-01	Commercial broiler (indoors)	Cobb 500	5	No
UK_18	T	G	G	A	G	G	A	C	C	G	A	1	UK	Uncultured field sample	2013-04-01	Commercial broiler (indoors)	Cobb 500	5	No
UK_19	T	G	G	A	G	G	A	C	C	G	A	1	UK	Uncultured field sample	2013-04-01	Commercial broiler (indoors)	Cobb 500	5	No
UK_20	T	G	G	A	G	G	A	C	C	G	G	2	UK	Uncultured field sample	2013-04-01	Commercial broiler (indoors)	Cobb 500	5	No
UK_21	T	G	G	A	G	G	A	C	C	G	A	1	UK	Uncultured field sample	2013-04-01	Commercial broiler (indoors)	Cobb 500	5	No
UK_22	T	G	G	A	G	G	A	C	C	G	G	2	UK	Uncultured field sample	2013-04-01	Commercial broiler (indoors)	Cobb 500	5	No
UK_23	C	G	G	A	G	G	A	C	C	G	A	3	UK	Uncultured field sample	2013-04-01	Commercial broiler (indoors)	Cobb 500	5	No
UK_24	C	G	G	A	G	G	A	C	C	G	G	4	UK	Uncultured field sample	2013-04-01	Commercial broiler (indoors)	Cobb 500	5	No
IRE_01	T	G	G	A	G	G	A	C	C	G	A	1	Ireland	Uncultured field sample	2015-01-01	Commercial broiler (indoors)	Ross 308	4	No
IRE_02	C	G	G	A	G	G	A	C	C	G	A	3	Ireland	Uncultured field sample	2015-01-01	Commercial broiler (indoors)	Ross 308	6	No
IRE_03	C	G	G	A	G	G	A	C	C	G	G	4	Ireland	Uncultured field sample	2015-01-01	Commercial broiler (indoors)	Ross 308	4	No
